# Supplementary material for: Occurrence of Neonatal Necrotizing Enterocolitis in Premature Neonates and Gut Microbiota: A Case–Control Prospective Multicenter Study
Source: Microorganisms. 2023 Sep 29;11(10):2457. doi: 10.3390/microorganisms11102457 (PMC10609581; doi:10.3390/microorganisms11102457)
Supplement: Supplementary file 1 [file microorganisms-11-02457-s001.zip]

Archive with 1 entries (1 files):
- microorganisms-2637299-supplementary.pdf
